# Supplementary material for: Transcriptome Analysis of Subcutaneous Adipose Tissue from Severely Obese Patients Highlights Deregulation Profiles in Coding and Non-Coding Oncogenes
Source: Int J Mol Sci. 2021 Feb 17;22(4):1989. doi: 10.3390/ijms22041989 (PMC7922682; doi:10.3390/ijms22041989)
Supplement: Supplementary file 1 [file ijms-22-01989-s001.zip]

Archive with 24 entries (23 files):
- Rey et al_Supplementary_Materials/
- __MACOSX/._Rey et al_Supplementary_Materials
- Rey et al_Supplementary_Materials/FigureS7.tiff
- __MACOSX/Rey et al_Supplementary_Materials/._FigureS7.tiff
- Rey et al_Supplementary_Materials/FigureS6.tiff
- __MACOSX/Rey et al_Supplementary_Materials/._FigureS6.tiff
- Rey et al_Supplementary_Materials/SupplementaryTable_1.xlsx
- __MACOSX/Rey et al_Supplementary_Materials/._SupplementaryTable_1.xlsx
- Rey et al_Supplementary_Materials/FigureS1.tiff
- __MACOSX/Rey et al_Supplementary_Materials/._FigureS1.tiff
- Rey et al_Supplementary_Materials/SupplementaryTable_3.docx
- __MACOSX/Rey et al_Supplementary_Materials/._SupplementaryTable_3.docx
- Rey et al_Supplementary_Materials/FigureS3.tiff
- __MACOSX/Rey et al_Supplementary_Materials/._FigureS3.tiff
- Rey et al_Supplementary_Materials/FigureS2.tiff
- __MACOSX/Rey et al_Supplementary_Materials/._FigureS2.tiff
- Rey et al_Supplementary_Materials/FigureS5.tiff
- __MACOSX/Rey et al_Supplementary_Materials/._FigureS5.tiff
- Rey et al_Supplementary_Materials/SupplementaryTable_2.xlsx
- __MACOSX/Rey et al_Supplementary_Materials/._SupplementaryTable_2.xlsx
- Rey et al_Supplementary_Materials/FigureS8.tiff
- __MACOSX/Rey et al_Supplementary_Materials/._FigureS8.tiff
- Rey et al_Supplementary_Materials/FigureS4.tiff
- __MACOSX/Rey et al_Supplementary_Materials/._FigureS4.tiff
