# Supplementary material for: Transcriptome Analysis of Subcutaneous Adipose Tissue from Severely Obese Patients Highlights Deregulation Profiles in Coding and Non-Coding Oncogenes
Source: Int J Mol Sci. 2021 Feb 17;22(4):1989. doi: 10.3390/ijms22041989 (PMC7922682; doi:10.3390/ijms22041989)
Supplement: Supplementary file 1 [file ijms-22-01989-s001.zip › Rey et al_Supplementary_Materials/SupplementaryTable_1.xlsx]

## Sheet: RankedbyScore
DE RNA OBFvsCTRL	OncoScore	DE RNA OBT2DvsCTRL	OncoScore	DE RNA OBT2DvsOBF	OncoScore	DE RNA OBMvsOBF	OncoScore
BTG2	72,64382	BRCA2	89,55333	PMAIP1	79,33646	HMGN5	67,70833
CD248	72,1138	PMAIP1	79,33646	NKX3-1	78,03661	ZRSR2	65,75595
CD52	71,38376	CDKN2C	75,61048	GPRC5A	71,89001	PHGDH	57,55177
EVI2B	70,52329	PVT1	75,29515	LINC00312	71,12018	PAX8-AS1	55,9176
RUNX3	69,48465	SNHG3	73,19732	DIRAS1	68,41078	TTTY15	53,80353
ANLN	68,531	BTG2	72,64382	CD22	61,94852	SFRP2	53,15369
TNFSF8	68,40889	CD248	72,1138	GALNT5	58,33333	JPX	45,07634
SPOCD1	66,66667	GPRC5A	71,89001	MAGED4	55,18224	MXRA5	43,87167
KLHL6	65,59856	KRT7	70,63774	SLC7A5	54,17876	ROR2	36,06778
SLAMF7	65,48496	RASSF5	70,45069	SFRP2	53,15369	MUC20	31,26701
MYH11	63,54117	PRUNE2	69,88465	CDH2	52,98201	PI16	30,53014
CD22	61,94852	RUNX3	69,48465	MAGED4B	51,0956	UTY	27,98705
TPX2	61,87074	TNFSF8	68,40889	RNU2-1	50	IRS1	25,94411
MMP7	61,38455	MIR4435-2HG	67,88446	C1QTNF6	45,8618	KDM5D	25,12978
ITGB2-AS1	61,31472	LRIG1	65,06005	EYA2	45,39002	XIST	24,13053
SPON2	61,05167	MIR155HG	65,01456	SLC28A3	44,90513	SAA2	22,76974
FERMT3	60,90736	ABCC1	64,77964	PYCR1	44,18312	PRKY	18,83188
RRM2	60,12666	MBNL1-AS1	64,37928	VEGFA	42,87416	DDX3Y	17,51902
PDPN	58,41551	NKD1	62,14558	PTGS2	42,53932	USP9Y	14,05937
SPINT1	58,17158	NDRG4	61,46453	RRN3	42,40694	RPS4Y1	13,5467
TSPAN8	58,14026	MMP7	61,38455	LIF	42,0984	NSRP1	12,5
SDC1	57,27339	DAPK2	60,23129	RNY4	41,66667	B4GALT6	12,07249
BUB1	55,93655	FANCE	58,91083	B3GNT5	40,45537	GOLIM4	11,31408
DOK2	55,80251	PHGDH	57,55177	CXCL8	39,65161	NECAB1	10,21912
LINC01094	55,18224	RASL10B	56,93234	PELI1	39,54559	NLGN4Y	9,375
BCAT1	54,62561	TSTD1	56,93234	PDZRN4	38,02973	ZFY	9,25511
ARHGEF26	53,24162	CD5	56,48836	SPRY2	37,89006	EIF1AY	8,485558
PFKFB3	53,21855	EGFL6	55,63658	SNORD33	37,5	WDR60	6,77335
SFRP2	53,15369	FAT3	55,08231	SNORA68	36,90702	TRDN	0,8661447
CRABP2	52,21446	SLC7A5	54,17876	PLCXD1	36,78816	TXLNGY	0
PTPRJ	51,78456	ARHGEF26	53,24162	ROR2	36,06778	C17orf97	0
PARP15	50,67917	ST8SIA6	52,89247	WDR74	34,9485	SNHG25	0
ABCC3	50,46257	LOXL2	52,18786	OLFM2	34,72196	TCEAL9	0
NCAPH	49,59437	PAIP2B	51,0956	KIF26B	32,96992	PRPF38B	0
HAVCR2	47,59738	ABCC3	50,46257	CXCL11	32,32562
TMEM100	47,5	DSCC1	50	CXCL10	31,98926
LAPTM5	46,72169	BCYRN1	49,62413	MUC20	31,26701
KCNJ5	46,21992	MFAP5	48,8492	TMEM79	28,16915
AZGP1	46,09318	TRAF3IP2	47,88478	CCL8	27,84652
PIK3R5	46,00234	FJX1	46,79645	RNY3	27,59112
IL2RG	45,3552	UPP1	46,55381	ALX4	27,52164
MAP3K5	44,54225	AZGP1	46,09318	NRK	27,42035
CSMD2	44,13313	PIK3R5	46,00234	NEFH	27,325
MXRA5	43,87167	ANKDD1A	45,54588	GPR78	27,02665
RHOB	43,05045	TMEM25	45,54588	LEO1	25,89566
FCGBP	42,3807	ADAMTS15	45,25631	CDC42EP4	25,74433
CD68	40,97991	SLCO4A1	44,5544	MEX3B	25,33958
LGALS9	40,59792	MAP3K5	44,54225	FHAD1	25
LSP1	39,83615	SULF1	44,04037	RNY1	23,4375
RASGRP1	39,79308	SPRED1	43,04065	OASL	22,39128
TOP2A	39,1768	FCGBP	42,3807	PTMS	21,71338
MSR1	39,02607	LIF	42,0984	THBD	21,26664
GPR137B	38,78781	GPR137B	38,78781	RORC	20,0315
PIK3AP1	38,57881	STC1	38,20348	MFAP1	19,38914
ACER2	38,57466	HDC	37,60575	APOC1	18,84763
HDC	37,60575	SNORD3A	37,5	CFDP1	18,17582
DOK3	37,42152	GPR132	37,15623	RFX2	17,73867
PTPRO	36,99842	SNORA68	36,90702	UPF3B	16,73698
PLCXD1	36,78816	C1orf35	36,90702	PITX2	15,69499
CCL22	36,64593	SECTM1	36,77761	FADS1	13,3035
CCR7	36,43441	CHST2	36,77761	SNORA12	12,30234
ROR2	36,06778	TUBB2A	36,47158	SNORA54	12,30234
PARVG	36,05285	CCR7	36,43441	MZF1-AS1	12,30234
CD3E	35,76846	NFATC2	36,34935	PGF	11,75012
LCP1	35,25777	IFIT2	36,2097	GDF11	11,58771
PTPN7	34,90933	CSF3	35,55849	TXNDC2	11,22711
SLAMF8	34,58798	USP2	35,11029	PIEZO2	10,82612
CD48	33,74202	CYP1A1	34,4897	CIR1	10,65064
GLUL	32,86741	ISG20	34,35746	GRIN3A	9,94674
SLC19A2	32,69011	SNORA73B	34,15941	ADRB2	8,134275
FAT2	32,55208	PPP1R10	33,91741	APOE	7,69755
LILRB1	32,44394	SERPINE1	33,79607	APOBR	7,605946
FCMR	32,20164	ADH1B	33,3695	GABRB3	5,444436
IFI30	32,12677	PI15	33,03111	FRMPD4	4,96028
SIGLEC7	31,9543	GLUL	32,86741	5_8S_rRNA	3,548959
MFSD12	31,60073	ADH1C	32,7432	SNORA23	0
COL11A1	31,35225	FAT2	32,55208	RNY3P1	0
ADAMDEC1	31,03051	COL12A1	32,34289	KCNE1B	0
GZMK	31,01096	CXCL11	32,32562	SNORA7B	0
ASPM	30,99221	ACEA_U3, U3	32,23592	SNORD10	0
CD84	30,87839	CXCL10	31,98926	SNORA7A	0
SIGLEC15	30,65736	SCUBE3	31,8482	RNU4-1	0
CCL19	30,55062	CCL3	31,67351	SNORD13	0
LILRB4	30,39147	UCHL1	31,55809	SNORA48	0
PCK2	29,9891	S100A1	31,38491	ZMIZ1-AS1	0
TYROBP	29,88236	MUC20	31,26701	SEL1L2	0
TLR7	29,57205	SRPX2	31,26428	SNORD17	0
MARCHF1	29,32109	LAMB3	30,77421	ZNF425	0
IL18	29,17401	CLIC6	30,48008	RNU1-4	0
CKB	28,93792	PKNOX2	30,279	SCARNA6	0
TRPM2	28,58945	CNKSR2	30,12305	SNORD3C	0
SPP1	28,05852	IFIT3	29,99472	PRRG3	0
ST14	27,43847	HEY2	29,80142	TCEAL3	0
ITGB2	26,24095	TLR7	29,57205	SCARNA13	0
NLRC3	25,81583	ARAP2	29,56285	PPTC7	0
CNN1	25,69228	MARCHF1	29,32109
FCGR1A	25,51674	CKB	28,93792
ACTG2	25,39573	TRPM2	28,58945
TM4SF19	25	FGFRL1	28,55713
APOC4-APOC2	25	ISG15	27,7894
UBD	24,91177	IL10RA	27,66407
KYNU	24,76792	RNY3	27,59112
AASS	24,3233	PDK2	26,85834
ADAMTS2	23,87844	SLAMF1	26,77756
SPTA1	23,78558	BMP3	26,64925
IRF5	23,77638	FGF1	26,50435
DCSTAMP	22,81431	IGHA1	26,323
P2RX6	22,77294	INHBB	25,83373
GPD1L	22,40482	SLC16A9	25,7468
CHRNA1	22,30106	CNN1	25,69228
ORMDL3	22,29039	HMGB2	25,63803
LTB	22,14852	PAG1	25,52284
ADCY7	21,97053	ACTG2	25,39573
ACP5	21,31782	UBD	24,91177
KLF15	20,47778	ITK	24,7924
MMP8	20,46769	IFI44	24,66688
SNX20	20,43824	TM7SF2	24,64613
RUNX2	18,9828	ADAMTS2	23,87844
CTSS	18,9255	IRF5	23,77638
APOC1	18,84763	PDE4B	23,76681
AP1S3	16,93338	CD209	23,58848
PLA2G15	16,84066	RNY1	23,4375
ASPN	16,82319	FAM13A	23,38591
COL3A1	16,80874	GREM2	23,05057
CIDEA	15,78201	P2RX6	22,77294
PLA2G7	15,09959	OASL	22,39128
TENM4	14,17832	HLA-DRA	20,91064
LYZ	13,68779	LHCGR	20,53192
HLA-DQB1	13,38152	AKR1B15	20,43824
DES	12,94344	KLHL29	20,43824
CD300LB	12,92609	SLC7A1	20,26098
PCK1	12,92142	RORC	20,0315
HLA-DRB5	12,52502	TUBB2B	19,20881
C11orf45	12,30234	MSC	18,14469
IGSF6	12,01762	CMPK2	17.6308
PTPN22	11,92701	RFX2	17,73867
TREM2	11,83612	CECR2	17,47116
PGF	11,75012	RSAD2	16,92155
CIT	11,62103	RORB	16,66921
CILP2	10,91948	STOX1	16,45632
NPL	9,699506	AMPD3	16,26045
SDS	9,49882	CES1	16,24061
IGHGP	8,333333	CIDEA	15,78201
TNNI2	8,146478	NR1D1	15,46342
GAPT	7,355521	REC8	15,21502
KCNAB2	6,120257	CTH	15,11498
SLC6A12	6,014766	HLA-DQB2	15
MKX	6,014766	EYA1	14,85952
ECHDC3	6,008809	CRISPLD2	14,24274
PMM1	5,849556	TENM4	14,17832
GM2A	5,452747	RGS3	13,89406
MOCS1	4,845345	HLA-DQB1	13,38152
SPTB	4,725081	PKP2	13,3606
MATK	4,46314	FADS1	13,3035
PDE6G	4,367791	DES	12,94344
TXLNG	4,223264	PCK1	12,92142
CA3	2,792094	SNORA73A	12,30234
URAD	0,8577331	MZF1-AS1	12,30234
GPRIN3	0	ZNF232	12,30234
GLYCTK	0	POLR2I	12,30234
BTBD8	0	CACNA2D1	11,98995
ADGRE4P	0	ADAMTS10	11,62889
SMIM25	0	GCHFR	11,20241
		HOMEZ	10,53358
		SYT17	9,92056
		FMO3	9,29852
		TRDC	7,757628
		MT-TN	7,605946
		XYLT1	6,841231
		TNMD	6,515132
		MOCS1	4,845345
		SPTB	4,725081
		RYR1	3,954524
		CASQ2	3,951238
		CA3	2,792094
		FAM161A	2,240482
		URAD	0,8577331
		MT-TQ	0
		SNORA16A	0
		RNY3P1	0
		MT-TE	0
		SNORA23	0
		RNU4-1	0
		MT-TA	0
		SNORA7A	0
		RNVU1-15	0
		SNORA7B	0
		SNORD10	0
		SNORD89	0
		SCARNA6	0
		ALDH1L1-AS2	0
		ACEA_U3, RNU3, U3	0
		PRSS36	0
		SNORD3C	0
		SNORD17	0
		SH3TC1	0
		ZNF425	0
		PGM5P3-AS1	0
		SINHCAF	0
		NAALAD2	0
		ZNF763	0
		KLRC4-KLRK1	0
		SCARNA13	0
		PPTC7	0
