# Supplementary material for: Transcriptome Analysis of Subcutaneous Adipose Tissue from Severely Obese Patients Highlights Deregulation Profiles in Coding and Non-Coding Oncogenes
Source: Int J Mol Sci. 2021 Feb 17;22(4):1989. doi: 10.3390/ijms22041989 (PMC7922682; doi:10.3390/ijms22041989)
Supplement: Supplementary file 1 [file ijms-22-01989-s001.zip › Rey et al_Supplementary_Materials/SupplementaryTable_2.xlsx]

## Sheet: Foglio1
Sample	Age	Weight (Kg)	Height (cm)	BMI (kg/mq)	Blood Pressure	Hypertension	Glycemia	Insulinemia	Cholesterol	HDL	LDL	Triglycerides	AST	ALT	White Blood Cells	Creatinine	Therapy	Sleep apnea	Osteoarthritis	Cardiovascular Diseases
NW1	36	60	155	24.974	120/80	NO	89	8.83	157	65	83.4	43	14	13	5860	0.69	no	NO	NO	no
NW2	27	62	165	22.7732	120/80	NO	74	16	120	38	73.6	42	30	39	6930	0.67	no	NO	NO	no
NW3	41	60	158	24.03	110/70	NO	70	5.21	90	55	80	83	18	53	7850	0.46	no	NO	NO	no
NW4	47	61	159	24	120/80	NO	80	8	150	65	100	85	16	38	6582	0.56	no	NO	NO	no
NW5	34	80	177	25.5	100/60	NO	99	15.02	105	48	41.2	79	20	21	6170	0.78	no	NO	NO	no
OBF1	47	86	158	34.4496	120/70	NO	89	14.42	157	45	97.8	71	15	31	8380	0.54	no	NO	NO	no
OBF2	48	108	170	37.4	110/70	NO	76	6.77	205	62	139.6	172	22	27	8570	0.61	no	NO	NO	no
OBF3	44	112	159	44.3	120/80	NO	95	9.76	200	41	137	110	10	18	9250	0.68	no	NO	NO	no
OBF4	55	95	167	34.1	100/80	YES	93	12.58	138	43	81.76	154	13	21	6060	0.74	no	NO	NO	no
OBF5	26	118	165	45.3	95/65	NO	83	6.29	176	46	113	140	11	13	6500	0.58	no	NO	NO	no
OBM1	42	130	180	40.1235	120/80	NO	99	39.76	164	34	91.8	191	33	50	9240	0.8	no	YES	NO	no
OBM2	48	127	180	39.1975	130/80	YES	109	13.82	218	36	135.6	232	68	172	5110	1.06	no	YES	YES	no
OBM3	50	110	188	31.12	135/90	YES	93	14.13	175	27	95.8	261	23	31	6240	0.81	Norvasc and Triatec	NO	NO	no
OBM4	35	117	178	36.9272	120/80	NO	110	14.59	182	34	122.2	129	18	29	9440	0.85	no	YES	NO	no
OBM5	37	117	178	36.9272	120/80	NO	79	16.99	208	32	115.2	304	20	28	7110	0.9	no	NO	NO	no
OBT2D1	69	120	165	44.1	130/80	YES	124	18.74	212	35	137.4	198	48	34	7440	0.7	Metformin, Norvasc, Lobivon	YES	YES	no
OBT2D2	43	100	156	41.0914	130/80	NO	71	89.09	233	60	117	280	17	30	8980	0.52	Metformin, Norvasc, Lobivon	NO	NO	no
OBT2D3	54	96	168	34	130/80	NO	119	88	221	59	113	200	22	30	7721	0.58	Metformin	NO	NO	no
OBT2D4	57	98	167	34.7	120/80	NO	121	19	212	58	112	189	21	32	6895	0.89	Metformin	NO	NO	no
OBT2D5	50	98	165	36.1	130/80	YES	91	28.99	251	36	119.2	479	29	31	6810	0.93	Metformin, Norvasc, Lobivon	NO	NO	no
